# Supplementary material for: UV-C-Activated Riboflavin Crosslinked Gelatin Film with Bioactive Nanoemulsion for Enhanced Preservation of Fresh Beef in Modified Atmosphere Packaging
Source: Foods. 2024 Oct 31;13(21):3504. doi: 10.3390/foods13213504 (PMC11544885; doi:10.3390/foods13213504)
Supplement: Supplementary file 1 [file foods-13-03504-s001.zip]

Archive with 1 entries (1 files):
- foods-3272712-supplementary.pdf
